# Supplementary material for: Identification of two mutant JASON-RELATED genes associated with unreduced pollen production in potato
Source: Theor Appl Genet. 2024 Mar 12;137(4):79. doi: 10.1007/s00122-024-04563-7 (PMC10933213; doi:10.1007/s00122-024-04563-7)
Supplement: Supplementary file 3 — Supplementary file3 (XLSX 31 KB) [file 122_2024_4563_MOESM3_ESM.xlsx]

## Sheet: Table S1
Clot et al. 2023 Identification of two mutant JASON-RELATED genes associated with unreduced pollen production in potato
Table S1: Overview of genetic lengths and marker densities per linkage group in the three mapping populations
Population	Linkage Groups	Total markers	Maternal markers	Paternal markers	Bi-parental markers	Map length (cM)	Average distance (cM)	Max gap (cM)
FRW19-112	1	78	29	37	12	96.7569	1.75922	12.8181
FRW19-112	2	70	36	26	8	58.0703	1.23554	7.11527
FRW19-112	3	69	23	39	7	80.1513	1.82162	14.9235
FRW19-112	4	75	33	33	9	88.6593	1.67282	10.6796
FRW19-112	5	54	20	20	14	69.4967	1.5108	16.0443
FRW19-112	6	72	24	30	18	59.8185	1.12865	5.25293
FRW19-112	7	73	25	39	9	75.5445	1.54172	12.5214
FRW19-112	8	62	28	22	12	73.4202	1.66864	7.00683
FRW19-112	9	51	24	14	13	78.2083	1.8621	11.1863
FRW19-112	10	54	14	24	16	67.5938	1.60938	7.51116
FRW19-112	11	47	19	15	13	65.9981	2.19994	10.9653
FRW19-112	12	50	15	26	9	61.3474	1.65804	10.6399
FRW19-112	all	755	290	325	140	875.065	1.63904	16.0443
IVP16-560	1	60	18	30	12	92.2611	1.963	13.6379
IVP16-560	2	60	26	24	10	72.3717	2.01033	7.6957
IVP16-560	3	47	13	23	11	102.477	3.01404	39.5351
IVP16-560	4	69	21	39	9	72.7114	1.45423	7.66718
IVP16-560	5	57	27	17	13	59.4214	1.26428	8.59237
IVP16-560	6	64	34	18	12	78.2911	1.44984	4.91347
IVP16-560	7	60	11	37	12	77.458	1.64804	8.83704
IVP16-560	8	47	23	19	5	72.5868	2.0163	9.89386
IVP16-560	9	57	19	23	15	85.1017	2.07565	12.9862
IVP16-560	10	32	2	18	12	75.5512	3.59768	15.4647
IVP16-560	11	49	17	26	6	73.9538	1.84884	13.3348
IVP16-560	12	53	21	19	13	71.7764	1.66922	10.2
IVP16-560	all	655	232	293	130	933.962	2.00095	39.5351
CE-XW	1	71	29	21	21	96.8137	1.6692	10.8671
CE-XW	2	65	18	29	18	75.8625	1.35469	12.6734
CE-XW	3	70	25	32	13	84.0505	1.5009	11.1946
CE-XW	4	77	31	35	11	84.6171	1.45892	7.36585
CE-XW	5	50	16	24	10	66.3299	1.6178	10.489
CE-XW	6	68	26	28	14	77.9213	1.36704	8.1778
CE-XW	7	58	34	12	12	94.2602	2.41693	10.438
CE-XW	8	62	22	26	14	97.7724	1.84476	14.268
CE-XW	9	62	26	26	10	106.641	1.93893	10.253
CE-XW	10	50	16	22	12	56.3981	1.37556	7.08831
CE-XW	11	49	16	20	13	74.8924	1.74168	13.737
CE-XW	12	55	19	27	9	82.2735	1.86985	15.3346
CE-XW	all	737	278	302	157	997.833	1.67969	15.3346

## Sheet: Table S2
Clot et al. 2023 Identification of two mutant JASON-RELATED genes associated with unreduced pollen production in potato
Table S2: List of candidate genes predicted to be involved in cell cycle or reproduction within three QTLs candidate regions for unreduced pollen production
Region	Top candidates	DM v6.1 gene ID	Start	End	TAIR	Short_description	Curator_summary	Computational_description
chr05:51.1-55.6		Soltu.DM.05G022710.1	51190226	51194461	TAIR:AT2G39990	eukaryotic translation initiation factor 2	translation initiation factor eIF2 p47 subunit homolog	eukaryotic translation initiation factor 2 (EIF2); FUNCTIONS IN: translation initiation factor activity; INVOLVED IN: pollen germination, translational initiation, embryo development; LOCATED IN: eukaryotic translation initiation factor 3 complex, nucleus, membrane, cytoplasm; EXPRESSED IN: 26 plant structures; EXPRESSED DURING: 13 growth stages; CONTAINS InterPro DOMAIN/s: Mov34/MPN/PAD-1 (Inter…
chr05:51.1-55.6		Soltu.DM.05G022790.1	51266445	51271794	TAIR:AT3G08510	phospholipase C 2	Phosphoinositide-specific phospholipase C (PI-PLC), catalyzes hydrolysis of phosphatidylinositol 4,5-bisphosphate into inositol 1,4,5-trisphosphate and diacylglycerol.	phospholipase C 2 (PLC2); FUNCTIONS IN: phospholipase C activity; INVOLVED IN: signal transduction, intracellular signaling pathway, lipid metabolic process; LOCATED IN: plasma membrane; EXPRESSED IN: 27 plant structures; EXPRESSED DURING: 15 growth stages; CONTAINS InterPro DOMAIN/s: Phospholipase C, phosphoinositol-specific, EF-hand-like (InterPro:IPR015359), Phospholipase C, phosphatidylinosit…
chr05:51.1-55.6	yes	Soltu.DM.05G022860.1	51346588	51348041	TAIR:AT4G39920	C-CAP/cofactor C-like domain-containing protein	Microtubule-folding cofactor, produces assembly-competent alpha-/beta-tubulin heterodimers.	PORCINO (POR); FUNCTIONS IN: binding; INVOLVED IN: tubulin complex assembly, cytokinesis; LOCATED IN: cytoplasm; EXPRESSED IN: 22 plant structures; EXPRESSED DURING: 13 growth stages; CONTAINS InterPro DOMAIN/s: CARP motif (InterPro:IPR006599), C-CAP/cofactor C-like domain (InterPro:IPR017901), Tubulin binding cofactor C (InterPro:IPR012945); Has 497 Blast hits to 493 proteins in 165 species: Arc…
chr05:51.1-55.6		Soltu.DM.05G022940.1	51403715	51411214	TAIR:AT2G39830	DA1-related protein 2	Essential for early phloem development and function, and for root system development.	DA1-related protein 2 (DAR2); FUNCTIONS IN: zinc ion binding; LOCATED IN: chloroplast; EXPRESSED IN: 23 plant structures; EXPRESSED DURING: 13 growth stages; CONTAINS InterPro DOMAIN/s: Zinc finger, LIM-type (InterPro:IPR001781), Protein of unknown function DUF3633 (InterPro:IPR022087); BEST Arabidopsis thaliana protein match is: LIM domain-containing protein (TAIR:AT4G36860.1); Has 1539 Blast hi…
chr05:51.1-55.6		Soltu.DM.05G023270.1	51765943	51772002	TAIR:AT3G06440	Galactosyltransferase family protein		Galactosyltransferase family protein; FUNCTIONS IN: transferase activity, transferring hexosyl groups, transferase activity, transferring glycosyl groups; INVOLVED IN: protein amino acid glycosylation; LOCATED IN: membrane; EXPRESSED IN: 22 plant structures; EXPRESSED DURING: 13 growth stages; CONTAINS InterPro DOMAIN/s: Galectin, carbohydrate recognition domain (InterPro:IPR001079), Glycosyl tra…
chr05:51.1-55.6		Soltu.DM.05G023390.1	51857195	51862760	TAIR:AT2G18790	phytochrome B	Red/far-red photoreceptor involved in the regulation of de-etiolation. Exists in two inter-convertible forms: Pr and Pfr (active). Involved in the light-promotion of seed germination and in the shade avoidance response. Promotes seedling etiolation in both the presence and absence of phytochrome A. Overexpression results in etiolation under far-red light. Accumulates in the nucleus after exposure…	phytochrome B (PHYB); CONTAINS InterPro DOMAIN/s: Phytochrome, central region (InterPro:IPR013515), Signal transduction histidine kinase, core (InterPro:IPR005467), PAS fold (InterPro:IPR013767), PAS (InterPro:IPR000014), Phytochrome chromophore attachment domain (InterPro:IPR016132), ATPase-like, ATP-binding domain (InterPro:IPR003594), PAS fold-2 (InterPro:IPR013654), Phytochrome A/B/C/D/E (Int…
chr05:51.1-55.6	yes	Soltu.DM.05G023410.1	51876241	51877530	TAIR:AT3G03450	RGA-like 2	Encodes a DELLA protein, a member of the GRAS superfamily of putative transcription factors. DELLA proteins restrain the cell proliferation and expansion that drives plant growth. Negative regulator of the response to GA in controlling seed germination. GA triggers the degradation of RGL2 protein in a process blocked by both proteasome inhibitors and serine/threonine phosphatase inhibitors. The p…	RGA-like 2 (RGL2); CONTAINS InterPro DOMAIN/s: Transcriptional factor DELLA, N-terminal (InterPro:IPR021914), Transcription factor GRAS (InterPro:IPR005202); BEST Arabidopsis thaliana protein match is: RGA-like protein 3 (TAIR:AT5G17490.1); Has 2697 Blast hits to 2637 proteins in 314 species: Archae - 0; Bacteria - 4; Metazoa - 0; Fungi - 0; Plants - 2690; Viruses - 0; Other Eukaryotes - 3 (sourc…
chr05:51.1-55.6		Soltu.DM.05G023640.1	52052376	52054303	TAIR:AT2G33100	cellulose synthase-like D1	encodes a gene similar to cellulose synthase	cellulose synthase-like D1 (CSLD1); FUNCTIONS IN: cellulose synthase activity, transferase activity, transferring glycosyl groups; INVOLVED IN: pollen germination, plant-type cell wall biogenesis, polysaccharide biosynthetic process; LOCATED IN: chloroplast, membrane; EXPRESSED IN: 9 plant structures; EXPRESSED DURING: L mature pollen stage, M germinated pollen stage, 4 anthesis, C globular stage…
chr05:51.1-55.6		Soltu.DM.05G023650.1	52054622	52056511	TAIR:AT2G33100	cellulose synthase-like D1	encodes a gene similar to cellulose synthase	cellulose synthase-like D1 (CSLD1); FUNCTIONS IN: cellulose synthase activity, transferase activity, transferring glycosyl groups; INVOLVED IN: pollen germination, plant-type cell wall biogenesis, polysaccharide biosynthetic process; LOCATED IN: chloroplast, membrane; EXPRESSED IN: 9 plant structures; EXPRESSED DURING: L mature pollen stage, M germinated pollen stage, 4 anthesis, C globular stage…
chr05:51.1-55.6	yes	Soltu.DM.05G023970.1	52329564	52331832	TAIR:AT2G31970	DNA repair-recombination protein (RAD50)	Encodes the Arabidopsis RAD50 homologue. It is involved in double strand break repair. Component of the meiotic recombination complex that processes meiotic double-strand-breaks to produce single-stranded DNA ends, which act in the homology search and recombination. Accumulates in the nucleus during meiotic prophase, a process regulated by PHS1.	RAD50; FUNCTIONS IN: zinc ion binding, ATP binding, nuclease activity; INVOLVED IN: DNA repair, double-strand break repair, telomere capping, mitotic recombination, telomere maintenance; LOCATED IN: nucleus, Mre11 complex, cytoplasm; EXPRESSED IN: 23 plant structures; EXPRESSED DURING: 14 growth stages; CONTAINS InterPro DOMAIN/s: Zinc hook, Rad50 (InterPro:IPR013134), Rad50 zinc hook (InterPro:I…
chr05:51.1-55.6		Soltu.DM.05G023980.1	52336508	52358362	TAIR:AT2G31970	DNA repair-recombination protein (RAD50)	Encodes the Arabidopsis RAD50 homologue. It is involved in double strand break repair. Component of the meiotic recombination complex that processes meiotic double-strand-breaks to produce single-stranded DNA ends, which act in the homology search and recombination. Accumulates in the nucleus during meiotic prophase, a process regulated by PHS1.	RAD50; FUNCTIONS IN: zinc ion binding, ATP binding, nuclease activity; INVOLVED IN: DNA repair, double-strand break repair, telomere capping, mitotic recombination, telomere maintenance; LOCATED IN: nucleus, Mre11 complex, cytoplasm; EXPRESSED IN: 23 plant structures; EXPRESSED DURING: 14 growth stages; CONTAINS InterPro DOMAIN/s: Zinc hook, Rad50 (InterPro:IPR013134), Rad50 zinc hook (InterPro:I…
chr05:51.1-55.6		Soltu.DM.05G024020.1	52385408	52398257	TAIR:AT3G04240	Tetratricopeptide repeat (TPR)-like superfamily protein	Has O-linked N-acetyl glucosamine transferase activity. Similar to Arabidopsis SPY gene.	secret agent (SEC); CONTAINS InterPro DOMAIN/s: Tetratricopeptide TPR-1 (InterPro:IPR001440), Tetratricopeptide-like helical (InterPro:IPR011990), Tetratricopeptide repeat-containing (InterPro:IPR013026), Tetratricopeptide repeat (InterPro:IPR019734); BEST Arabidopsis thaliana protein match is: Tetratricopeptide repeat (TPR)-like superfamily protein (TAIR:AT3G11540.1); Has 114710 Blast hits to 35…
chr05:51.1-55.6		Soltu.DM.05G024030.1	52409137	52412792	TAIR:AT1G65480	PEBP (phosphatidylethanolamine-binding protein) family protein	FT, together with LFY, promotes flowering and is antagonistic with its homologous gene, TERMINAL FLOWER1 (TFL1). FT is expressed in leaves and is induced by long day treatment. Either the FT mRNA or protein is translocated to the shoot apex where it induces its own expression. Recent data suggests that FT protein acts as a long-range signal. FT is a target of CO and acts upstream of SOC1.	FLOWERING LOCUS T (FT); FUNCTIONS IN: phosphatidylethanolamine binding, protein binding; INVOLVED IN: photoperiodism, flowering, positive regulation of flower development, regulation of flower development; LOCATED IN: nucleus, cytoplasm; EXPRESSED IN: 14 plant structures; EXPRESSED DURING: 7 growth stages; CONTAINS InterPro DOMAIN/s: Phosphatidylethanolamine-binding, conserved site (InterPro:IPR0…
chr05:51.1-55.6		Soltu.DM.05G024040.1	52429999	52433265	TAIR:AT1G65480	PEBP (phosphatidylethanolamine-binding protein) family protein	FT, together with LFY, promotes flowering and is antagonistic with its homologous gene, TERMINAL FLOWER1 (TFL1). FT is expressed in leaves and is induced by long day treatment. Either the FT mRNA or protein is translocated to the shoot apex where it induces its own expression. Recent data suggests that FT protein acts as a long-range signal. FT is a target of CO and acts upstream of SOC1.	FLOWERING LOCUS T (FT); FUNCTIONS IN: phosphatidylethanolamine binding, protein binding; INVOLVED IN: photoperiodism, flowering, positive regulation of flower development, regulation of flower development; LOCATED IN: nucleus, cytoplasm; EXPRESSED IN: 14 plant structures; EXPRESSED DURING: 7 growth stages; CONTAINS InterPro DOMAIN/s: Phosphatidylethanolamine-binding, conserved site (InterPro:IPR0…
chr05:51.1-55.6		Soltu.DM.05G024560.1	53082604	53088668	TAIR:AT5G48160	Protein of unknown function (DUF1423)	Encodes a nuclear PHD finger protein that is functionally redundant with OBE1 and plays an important role in the maintenance and/or establishment of the root and shoot apical meristems.	OBERON2 (OBE2); FUNCTIONS IN: zinc ion binding; INVOLVED IN: in 6 processes; LOCATED IN: nucleus; EXPRESSED IN: 6 plant structures; EXPRESSED DURING: seedling growth, C globular stage, B proembryo stage, D bilateral stage, E expanded cotyledon stage; CONTAINS InterPro DOMAIN/s: Protein of unknown function DUF1423, plant (InterPro:IPR004082), Zinc finger, PHD-type (InterPro:IPR001965); BEST Arabid…
chr05:51.1-55.6		Soltu.DM.05G024630.1	53140476	53150593	TAIR:AT3G06930	protein arginine methyltransferase 4B	Encodes an type I protein arginine methyltransferase. PRMT4b can catalyze the asymmetric dimethylation of arginines 2,17, and 26 on histone 3 and can also methylate myelin basic protein in vitro. Double mutants lacking PRMT4a and 4b have reduced levels of histone 3 methylated at R17. These double mutants flower late due to defects in the autonomous pathway and they have elevated levels of FLC tra…	protein arginine methyltransferase 4B (PRMT4B); CONTAINS InterPro DOMAIN/s: Skb1 methyltransferase (InterPro:IPR007857); BEST Arabidopsis thaliana protein match is: protein arginine methyltransferase 4A (TAIR:AT5G49020.1); Has 2741 Blast hits to 2716 proteins in 617 species: Archae - 50; Bacteria - 577; Metazoa - 1205; Fungi - 251; Plants - 344; Viruses - 1; Other Eukaryotes - 313 (source: NCBI B…
chr05:51.1-55.6		Soltu.DM.05G024670.1	53174351	53176011	TAIR:AT2G47700	RING/U-box superfamily protein		RED AND FAR-RED INSENSITIVE 2 (RFI2); CONTAINS InterPro DOMAIN/s: Zinc finger, RING-type (InterPro:IPR001841), Zinc finger, C3HC4 RING-type (InterPro:IPR018957); BEST Arabidopsis thaliana protein match is: RING/U-box superfamily protein (TAIR:AT3G05545.1); Has 457 Blast hits to 456 proteins in 77 species: Archae - 0; Bacteria - 0; Metazoa - 168; Fungi - 17; Plants - 198; Viruses - 0; Other Eukary…
chr05:51.1-55.6		Soltu.DM.05G024680.1	53183020	53184715	TAIR:AT2G47700	RING/U-box superfamily protein		RED AND FAR-RED INSENSITIVE 2 (RFI2); CONTAINS InterPro DOMAIN/s: Zinc finger, RING-type (InterPro:IPR001841), Zinc finger, C3HC4 RING-type (InterPro:IPR018957); BEST Arabidopsis thaliana protein match is: RING/U-box superfamily protein (TAIR:AT3G05545.1); Has 457 Blast hits to 456 proteins in 77 species: Archae - 0; Bacteria - 0; Metazoa - 168; Fungi - 17; Plants - 198; Viruses - 0; Other Eukary…
chr05:51.1-55.6		Soltu.DM.05G024700.1	53195534	53197349	TAIR:AT2G47700	RING/U-box superfamily protein		RED AND FAR-RED INSENSITIVE 2 (RFI2); CONTAINS InterPro DOMAIN/s: Zinc finger, RING-type (InterPro:IPR001841), Zinc finger, C3HC4 RING-type (InterPro:IPR018957); BEST Arabidopsis thaliana protein match is: RING/U-box superfamily protein (TAIR:AT3G05545.1); Has 457 Blast hits to 456 proteins in 77 species: Archae - 0; Bacteria - 0; Metazoa - 168; Fungi - 17; Plants - 198; Viruses - 0; Other Eukary…
chr05:51.1-55.6		Soltu.DM.05G024820.1	53291598	53296106	TAIR:AT5G49180	Plant invertase/pectin methylesterase inhibitor superfamily	Encodes a putative pectin methylesterase. The gene is preferentially expressed in floral buds.	Plant invertase/pectin methylesterase inhibitor superfamily; FUNCTIONS IN: enzyme inhibitor activity, pectinesterase activity; INVOLVED IN: cell wall modification; LOCATED IN: endomembrane system, cell wall, plant-type cell wall; EXPRESSED IN: 8 plant structures; EXPRESSED DURING: 4 anthesis, developing seed stage, C globular stage, petal differentiation and expansion stage; CONTAINS InterPro DOM…
chr05:51.1-55.6		Soltu.DM.05G024870.1	53331329	53338812	TAIR:AT3G16857	response regulator 1	Encodes an Arabidopsis response regulator (ARR) protein that acts in concert with other type-B ARRs in the cytokinin signaling pathway. Also involved in cytokinin-dependent inhibition of hypocotyl elongation and cytokinin-dependent greening and shooting in tissue culture.	response regulator 1 (RR1); CONTAINS InterPro DOMAIN/s: Response regulator, plant B-type (InterPro:IPR017053), Myb-like DNA-binding domain, SHAQKYF class (InterPro:IPR006447), CheY-like (InterPro:IPR011006), Myb, DNA-binding (InterPro:IPR014778), Homeodomain-like (InterPro:IPR009057), Signal transduction response regulator, receiver domain (InterPro:IPR001789), HTH transcriptional regulator, Myb-…
chr05:51.1-55.6		Soltu.DM.05G025200.1	53598314	53605693	TAIR:AT5G13680	IKI3 family protein	A subunit of Elongator, a histone acetyl transferase complex, consisting of six subunits (ELP1?ELP6), that copurifies with the elongating RNAPII in yeast and humans. Three Arabidopsis thaliana genes, encoding homologs of the yeast Elongator subunits ELP1, ELP3 (histone acetyl transferase), and ELP4 are responsible for the narrow leaf phenotype in elongata mutants and for reduced root growth that …	ABA-OVERLY SENSITIVE 1 (ABO1); CONTAINS InterPro DOMAIN/s: WD40 repeat-like-containing domain (InterPro:IPR011046), IKI3 (InterPro:IPR006849); Has 1807 Blast hits to 1807 proteins in 277 species: Archae - 0; Bacteria - 0; Metazoa - 736; Fungi - 347; Plants - 385; Viruses - 0; Other Eukaryotes - 339 (source: NCBI BLink).
chr05:51.1-55.6		Soltu.DM.05G025430.1	53794488	53798669	TAIR:AT1G28060	Pre-mRNA-splicing factor 3		Pre-mRNA-splicing factor 3; CONTAINS InterPro DOMAIN/s: Pre-mRNA-splicing factor 3 (InterPro:IPR013881); BEST Arabidopsis thaliana protein match is: Pre-mRNA-splicing factor 3 (TAIR:AT3G55930.1); Has 22923 Blast hits to 12760 proteins in 707 species: Archae - 18; Bacteria - 1085; Metazoa - 11525; Fungi - 3053; Plants - 1999; Viruses - 93; Other Eukaryotes - 5150 (source: NCBI BLink).
chr05:51.1-55.6		Soltu.DM.05G025710.1	54071618	54076122	TAIR:AT3G44110	DNAJ homologue 3	homologous to the co-chaperon DNAJ protein from E coli	DNAJ homologue 3 (ATJ3); FUNCTIONS IN: unfolded protein binding, heat shock protein binding, ATP binding; INVOLVED IN: protein folding, response to salt stress, regulation of ATPase activity; LOCATED IN: nucleolus, cell wall, plasma membrane; EXPRESSED IN: 28 plant structures; EXPRESSED DURING: 15 growth stages; CONTAINS InterPro DOMAIN/s: Molecular chaperone, heat shock protein, Hsp40, DnaJ (Int…
chr05:51.1-55.6		Soltu.DM.05G026170.1	54375812	54379915	TAIR:AT3G10490	NAC domain containing protein 52		Arabidopsis NAC domain containing protein 51 (ANAC051); FUNCTIONS IN: sequence-specific DNA binding transcription factor activity; INVOLVED IN: multicellular organismal development, pollen development; LOCATED IN: nucleolus; CONTAINS InterPro DOMAIN/s: No apical meristem (NAM) protein (InterPro:IPR003441); BEST Arabidopsis thaliana protein match is: NAC domain containing protein 50 (TAIR:AT3G1048…
chr05:51.1-55.6		Soltu.DM.05G026210.1	54400088	54406900	TAIR:AT3G09880	Protein phosphatase 2A regulatory B subunit family protein	Encodes B' regulatory subunit of PP2A (AtB'beta).	ATB' BETA; FUNCTIONS IN: protein phosphatase type 2A regulator activity; INVOLVED IN: signal transduction; LOCATED IN: protein phosphatase type 2A complex; EXPRESSED IN: 22 plant structures; EXPRESSED DURING: 15 growth stages; CONTAINS InterPro DOMAIN/s: Protein phosphatase 2A, regulatory B subunit, B56 (InterPro:IPR002554); BEST Arabidopsis thaliana protein match is: Protein phosphatase 2A regul…
chr05:51.1-55.6		Soltu.DM.05G026280.1	54428304	54429932	TAIR:AT3G10390	Flavin containing amine oxidoreductase family protein	Encodes a plant homolog of a SWIRM domain containing protein found in histone deacetylase complexes in mammals. Lesions in FLD result in hyperacetylation of histones in FLC chromatin, up-regulation of FLC expression and extremely delayed flowering. FLD plays a key role in regulating the reproductive competence of the shoot and results in different developmental phase transitions in Arabidopsis.	FLOWERING LOCUS D (FLD); FUNCTIONS IN: primary amine oxidase activity; INVOLVED IN: vegetative to reproductive phase transition of meristem, positive regulation of flower development, histone deacetylation; LOCATED IN: chloroplast; EXPRESSED IN: 22 plant structures; EXPRESSED DURING: 11 growth stages; CONTAINS InterPro DOMAIN/s: Amine oxidase (InterPro:IPR002937), SWIRM (InterPro:IPR007526); BEST…
chr05:51.1-55.6		Soltu.DM.05G026290.1	54432969	54435054	TAIR:AT3G10390	Flavin containing amine oxidoreductase family protein	Encodes a plant homolog of a SWIRM domain containing protein found in histone deacetylase complexes in mammals. Lesions in FLD result in hyperacetylation of histones in FLC chromatin, up-regulation of FLC expression and extremely delayed flowering. FLD plays a key role in regulating the reproductive competence of the shoot and results in different developmental phase transitions in Arabidopsis.	FLOWERING LOCUS D (FLD); FUNCTIONS IN: primary amine oxidase activity; INVOLVED IN: vegetative to reproductive phase transition of meristem, positive regulation of flower development, histone deacetylation; LOCATED IN: chloroplast; EXPRESSED IN: 22 plant structures; EXPRESSED DURING: 11 growth stages; CONTAINS InterPro DOMAIN/s: Amine oxidase (InterPro:IPR002937), SWIRM (InterPro:IPR007526); BEST…
chr05:51.1-55.6		Soltu.DM.05G026370.1	54499344	54501087	TAIR:AT1G65480	PEBP (phosphatidylethanolamine-binding protein) family protein	FT, together with LFY, promotes flowering and is antagonistic with its homologous gene, TERMINAL FLOWER1 (TFL1). FT is expressed in leaves and is induced by long day treatment. Either the FT mRNA or protein is translocated to the shoot apex where it induces its own expression. Recent data suggests that FT protein acts as a long-range signal. FT is a target of CO and acts upstream of SOC1.	FLOWERING LOCUS T (FT); FUNCTIONS IN: phosphatidylethanolamine binding, protein binding; INVOLVED IN: photoperiodism, flowering, positive regulation of flower development, regulation of flower development; LOCATED IN: nucleus, cytoplasm; EXPRESSED IN: 14 plant structures; EXPRESSED DURING: 7 growth stages; CONTAINS InterPro DOMAIN/s: Phosphatidylethanolamine-binding, conserved site (InterPro:IPR0…
chr05:51.1-55.6		Soltu.DM.05G026580.1	54627944	54631363	TAIR:AT2G02240	F-box family protein		maternal effect embryo arrest 66 (MEE66); CONTAINS InterPro DOMAIN/s: F-box domain, cyclin-like (InterPro:IPR001810), F-box domain, Skp2-like (InterPro:IPR022364); BEST Arabidopsis thaliana protein match is: phloem protein 2-B2 (TAIR:AT2G02250.1); Has 35333 Blast hits to 34131 proteins in 2444 species: Archae - 798; Bacteria - 22429; Metazoa - 974; Fungi - 991; Plants - 531; Viruses - 0; Other Eu…
chr05:51.1-55.6		Soltu.DM.05G026810.1	54798198	54810813	TAIR:AT5G13570	decapping 2	Encodes DCP2 with mRNA decapping activity. DCP2 forms a mRNA decapping complex with DCP1 (At1g08370) and VCS (VARICOSE) (At3g13300). Recombinant DCP2 is enzymatically active in vitro, generating from capped mRNAs m7GDP, and 5?-phosphorylated mRNAs. DCP1, DCP2 and VCS colocalize in cytoplasmic loci, which are putative Arabidopsis mRNA processing bodies. Null mutants of DCP1, DCP2, and VCS accumula…	decapping 2 (DCP2); CONTAINS InterPro DOMAIN/s: NUDIX hydrolase domain-like (InterPro:IPR015797), Dcp2, box A (InterPro:IPR007722), NUDIX hydrolase, conserved site (InterPro:IPR020084), NUDIX hydrolase domain (InterPro:IPR000086); Has 901 Blast hits to 899 proteins in 331 species: Archae - 18; Bacteria - 332; Metazoa - 132; Fungi - 156; Plants - 50; Viruses - 11; Other Eukaryotes - 202 (source: N…
chr05:51.1-55.6		Soltu.DM.05G026890.1	54874803	54882740	TAIR:AT4G09980	Methyltransferase MT-A70 family protein		EMBRYO DEFECTIVE 1691 (EMB1691); FUNCTIONS IN: S-adenosylmethionine-dependent methyltransferase activity, methyltransferase activity, nucleic acid binding; INVOLVED IN: embryo development ending in seed dormancy; EXPRESSED IN: 24 plant structures; EXPRESSED DURING: 13 growth stages; CONTAINS InterPro DOMAIN/s: DNA methylase, N-6 adenine-specific, conserved site (InterPro:IPR002052), MT-A70 (Inter…
chr05:51.1-55.6		Soltu.DM.05G026900.1	54883608	54890379	TAIR:AT4G09980	Methyltransferase MT-A70 family protein		EMBRYO DEFECTIVE 1691 (EMB1691); FUNCTIONS IN: S-adenosylmethionine-dependent methyltransferase activity, methyltransferase activity, nucleic acid binding; INVOLVED IN: embryo development ending in seed dormancy; EXPRESSED IN: 24 plant structures; EXPRESSED DURING: 13 growth stages; CONTAINS InterPro DOMAIN/s: DNA methylase, N-6 adenine-specific, conserved site (InterPro:IPR002052), MT-A70 (Inter…
chr05:51.1-55.6		Soltu.DM.05G027210.1	55081247	55087198	TAIR:AT5G63980	Inositol monophosphatase family protein	Encodes a bifunctional protein that has 3'(2'),5'-bisphosphate nucleotidase and inositol polyphosphate 1-phosphatase activities and rescues sulfur assimilation mutants in yeast. It is involved in the response to cold, drought (negative regulator of drought tolerance), and ABA. Mutants in this gene exhibit enhanced induction of stress genes in response to cold, ABA, salt and dehydration due to hig…	SAL1; FUNCTIONS IN: 3'(2'),5'-bisphosphate nucleotidase activity, nucleotide phosphatase activity, inositol or phosphatidylinositol phosphatase activity; INVOLVED IN: in 15 processes; LOCATED IN: nucleus, chloroplast, chloroplast stroma, cytoplasm; EXPRESSED IN: 23 plant structures; EXPRESSED DURING: 13 growth stages; CONTAINS InterPro DOMAIN/s: Inositol monophosphatase (InterPro:IPR000760), 3(2)…
chr05:51.1-55.6		Soltu.DM.05G027230.1	55095675	55096479	TAIR:AT5G62270			BEST Arabidopsis thaliana protein match is: mucin-related (TAIR:AT2G02880.1); Has 35333 Blast hits to 34131 proteins in 2444 species: Archae - 798; Bacteria - 22429; Metazoa - 974; Fungi - 991; Plants - 531; Viruses - 0; Other Eukaryotes - 9610 (source: NCBI BLink).
chr05:51.1-55.6		Soltu.DM.05G027240.1	55099161	55110735	TAIR:AT5G62270			BEST Arabidopsis thaliana protein match is: mucin-related (TAIR:AT2G02880.1); Has 35333 Blast hits to 34131 proteins in 2444 species: Archae - 798; Bacteria - 22429; Metazoa - 974; Fungi - 991; Plants - 531; Viruses - 0; Other Eukaryotes - 9610 (source: NCBI BLink).
chr07:43.4-46.2		Soltu.DM.07G014330.1	43831678	43839895	TAIR:AT5G37020	auxin response factor 8	Encodes a member of the auxin response factor family. Mediates auxin response via expression of auxin regulated genes. Acts redundantly with ARF6 to control stamen elongation and flower maturation. Expression of ARF8 is controlled by miR167.	auxin response factor 8 (ARF8); FUNCTIONS IN: sequence-specific DNA binding transcription factor activity; INVOLVED IN: flower development, response to auxin stimulus, fruit development, regulation of transcription, DNA-dependent; LOCATED IN: nucleus; EXPRESSED IN: 31 plant structures; EXPRESSED DURING: 13 growth stages; CONTAINS InterPro DOMAIN/s: Aux/IAA-ARF-dimerisation (InterPro:IPR011525), T…
chr07:43.4-46.2	yes	Soltu.DM.07G014730.1	44479071	44482349	TAIR:AT1G06660		Encodes JASON. jason mutant produces diploid male gametes leading to triploid progeny. Diploid gametes in the jason mutant are generated by a defect in male meiosis II.	unknown protein; BEST Arabidopsis thaliana protein match is: unknown protein (TAIR:AT2G30820.2); Has 166 Blast hits to 144 proteins in 35 species: Archae - 0; Bacteria - 17; Metazoa - 13; Fungi - 20; Plants - 104; Viruses - 0; Other Eukaryotes - 12 (source: NCBI BLink).
chr07:43.4-46.2		Soltu.DM.07G014740.1	44484458	44486882	TAIR:AT2G30820			unknown protein; BEST Arabidopsis thaliana protein match is: unknown protein (TAIR:AT1G06660.1); Has 35333 Blast hits to 34131 proteins in 2444 species: Archae - 798; Bacteria - 22429; Metazoa - 974; Fungi - 991; Plants - 531; Viruses - 0; Other Eukaryotes - 9610 (source: NCBI BLink).
chr07:43.4-46.2		Soltu.DM.07G014920.1	44688774	44693304	TAIR:AT4G12680			unknown protein; INVOLVED IN: vegetative to reproductive phase transition of meristem; LOCATED IN: endomembrane system; BEST Arabidopsis thaliana protein match is: unknown protein (TAIR:AT5G40640.1); Has 103 Blast hits to 103 proteins in 14 species: Archae - 0; Bacteria - 0; Metazoa - 0; Fungi - 0; Plants - 103; Viruses - 0; Other Eukaryotes - 0 (source: NCBI BLink).
chr07:43.4-46.2		Soltu.DM.07G015100.1	44898389	44909855	TAIR:AT4G27630	GPCR-type G protein 2	Encodes a GPCR-type G protein receptor with nine predicted transmembrane domains. The protein binds abscisic acid (ABA) and is predicted to function as an ABA receptor. It has GTP-binding and GTPase activity and binds to ABA more effectively in the presence of GDP. GTG2 binds to GPA1, the alpha subunit of the heterotrimeric G protein. GPA1 (in its GTP-bound state) affects the GTP binding and GTPa…	GPCR-type G protein 2 (GTG2); CONTAINS InterPro DOMAIN/s: GPCR 89-related (InterPro:IPR015672), Protein of unknown function DUF3735 (InterPro:IPR022535); BEST Arabidopsis thaliana protein match is: GPCR-type G protein 1 (TAIR:AT1G64990.2); Has 349 Blast hits to 345 proteins in 148 species: Archae - 2; Bacteria - 0; Metazoa - 168; Fungi - 65; Plants - 51; Viruses - 0; Other Eukaryotes - 63 (source…
chr07:43.4-46.2		Soltu.DM.07G015120.1	44925502	44932501	TAIR:AT5G48230	acetoacetyl-CoA thiolase 2	Encodes an acetoacetyl-CoA thiolase that generates the bulk of the acetoacetyl-CoA precursor needed for the cytosolic localized, mevalonate-derived isoprenoids biosynthetic pathway. Loss-of-function mutants are embryo lethal.	acetoacetyl-CoA thiolase 2 (ACAT2); FUNCTIONS IN: transferase activity, transferring acyl groups other than amino-acyl groups, acetyl-CoA C-acetyltransferase activity, catalytic activity; INVOLVED IN: embryo development ending in seed dormancy; LOCATED IN: peroxisome, plasma membrane; EXPRESSED IN: 24 plant structures; EXPRESSED DURING: 13 growth stages; CONTAINS InterPro DOMAIN/s: Thiolase (Inte…
chr07:43.4-46.2		Soltu.DM.07G015370.1	45218318	45228433	TAIR:AT5G35770	Transducin/WD40 repeat-like superfamily protein	A recessive mutation in the Arabidopsis STERILE APETALA (SAP) causes severe aberrations in inflorescence and flower and ovule development.	STERILE APETALA (SAP); FUNCTIONS IN: transcription regulator activity, sequence-specific DNA binding transcription factor activity; INVOLVED IN: flower development, megasporogenesis; EXPRESSED IN: 7 plant structures; EXPRESSED DURING: petal differentiation and expansion stage, E expanded cotyledon stage, D bilateral stage; CONTAINS InterPro DOMAIN/s: WD40 repeat-like-containing domain (InterPro:I…
chr07:43.4-46.2		Soltu.DM.07G015530.1	45480210	45481757	TAIR:AT1G21690	ATPase family associated with various cellular activities (AAA)		embryo defective 1968 (EMB1968); FUNCTIONS IN: in 6 functions; INVOLVED IN: embryo development ending in seed dormancy; LOCATED IN: DNA replication factor C complex, nucleolus; EXPRESSED IN: 24 plant structures; EXPRESSED DURING: 13 growth stages; CONTAINS InterPro DOMAIN/s: ATPase, AAA+ type, core (InterPro:IPR003593), ATPase, AAA-type, core (InterPro:IPR003959), Replication factor C (InterPro:I…
chr07:43.4-46.2		Soltu.DM.07G015590.1	45517945	45518991	TAIR:AT3G50310	mitogen-activated protein kinase kinase kinase 20	Encodes a member of MEKK subfamily. Target promoter of the male germline-specific transcription factor DUO1. Involved in osmotic stress response via regulation of MPK6 activity.	mitogen-activated protein kinase kinase kinase 20 (MAPKKK20); FUNCTIONS IN: protein serine/threonine kinase activity, protein kinase activity, kinase activity, ATP binding; INVOLVED IN: protein amino acid phosphorylation; LOCATED IN: cellular_component unknown; EXPRESSED IN: 10 plant structures; EXPRESSED DURING: L mature pollen stage, M germinated pollen stage, 4 anthesis, C globular stage, peta…
chr07:43.4-46.2		Soltu.DM.07G015770.1	45816645	45821272	TAIR:AT5G48160	Protein of unknown function (DUF1423)	Encodes a nuclear PHD finger protein that is functionally redundant with OBE1 and plays an important role in the maintenance and/or establishment of the root and shoot apical meristems.	OBERON2 (OBE2); FUNCTIONS IN: zinc ion binding; INVOLVED IN: in 6 processes; LOCATED IN: nucleus; EXPRESSED IN: 6 plant structures; EXPRESSED DURING: seedling growth, C globular stage, B proembryo stage, D bilateral stage, E expanded cotyledon stage; CONTAINS InterPro DOMAIN/s: Protein of unknown function DUF1423, plant (InterPro:IPR004082), Zinc finger, PHD-type (InterPro:IPR001965); BEST Arabid…
chr07:43.4-46.2		Soltu.DM.07G015930.1	45929520	45930567	TAIR:AT3G50310	mitogen-activated protein kinase kinase kinase 20	Encodes a member of MEKK subfamily. Target promoter of the male germline-specific transcription factor DUO1. Involved in osmotic stress response via regulation of MPK6 activity.	mitogen-activated protein kinase kinase kinase 20 (MAPKKK20); FUNCTIONS IN: protein serine/threonine kinase activity, protein kinase activity, kinase activity, ATP binding; INVOLVED IN: protein amino acid phosphorylation; LOCATED IN: cellular_component unknown; EXPRESSED IN: 10 plant structures; EXPRESSED DURING: L mature pollen stage, M germinated pollen stage, 4 anthesis, C globular stage, peta…
chr07:43.4-46.2		Soltu.DM.07G016040.1	46035854	46040699	TAIR:AT5G59440	P-loop containing nucleoside triphosphate hydrolases superfamily protein	Encodes thymidylate kinase which exists in two isoforms in plants. The longer variant of 263 amino acids with a N-terminal extension that is required for localization to the mitochondrion. The second isoform of 224 residues is localized to the cytoplasm and nucleoplasm. Peak of expression occurs during G1/S phase transition.	ZEUS1 (ZEU1); FUNCTIONS IN: thymidylate kinase activity, ATP binding; INVOLVED IN: dTDP biosynthetic process, pyrimidine deoxyribonucleoside interconversion, anaerobic respiration; LOCATED IN: nucleoplasm, mitochondrion, cytoplasm; EXPRESSED IN: 26 plant structures; EXPRESSED DURING: 13 growth stages; CONTAINS InterPro DOMAIN/s: Thymidylate kinase (InterPro:IPR018094), Thymidylate kinase-like (In…
chr07:43.4-46.2		Soltu.DM.07G016140.1	46136688	46144114	TAIR:AT2G04842	threonyl-tRNA synthetase, putative / threonine--tRNA ligase, putative	Encodes a dual localized threonyl-tRNA synthetase found both in the mitochondrion and the chloroplast. Plants mutated in this gene terminate as embryos in the globular stage.	EMBRYO DEFECTIVE 2761 (EMB2761); FUNCTIONS IN: ligase activity, forming aminoacyl-tRNA and related compounds, nucleotide binding, aminoacyl-tRNA ligase activity, threonine-tRNA ligase activity, ATP binding; INVOLVED IN: threonyl-tRNA aminoacylation, embryo development ending in seed dormancy; LOCATED IN: mitochondrion, chloroplast stroma, chloroplast; CONTAINS InterPro DOMAIN/s: Threonyl/alanyl t…
chr12:52.8-54.7		Soltu.DM.12G023040.1	52906153	52913086	TAIR:AT2G32280	Protein of unknown function (DUF1218)		Protein of unknown function (DUF1218); FUNCTIONS IN: molecular_function unknown; INVOLVED IN: biological_process unknown; LOCATED IN: endomembrane system; EXPRESSED IN: 18 plant structures; EXPRESSED DURING: 9 growth stages; CONTAINS InterPro DOMAIN/s: Protein of unknown function DUF1218 (InterPro:IPR009606); BEST Arabidopsis thaliana protein match is: Protein of unknown function (DUF1218) (TAIR:…
chr12:52.8-54.7		Soltu.DM.12G023220.1	53150002	53154694	TAIR:AT4G04890	protodermal factor 2	Encodes a homeodomain protein that is expressed in the LI layer of the vegetative, floral and inflorescence meristems. Binds to the L1 box promoter element which is required in some proteins for L1 specific expression.	protodermal factor 2 (PDF2); FUNCTIONS IN: DNA binding, sequence-specific DNA binding transcription factor activity; INVOLVED IN: epidermal cell differentiation, regulation of transcription, DNA-dependent, cotyledon development; LOCATED IN: nucleus; EXPRESSED IN: 26 plant structures; EXPRESSED DURING: 14 growth stages; CONTAINS InterPro DOMAIN/s: Homeobox, conserved site (InterPro:IPR017970), Hom…
chr12:52.8-54.7		Soltu.DM.12G023260.1	53197049	53210363	TAIR:AT1G05180	NAD(P)-binding Rossmann-fold superfamily protein	Encodes a subunit of the RUB1 activating enzyme that regulates the protein degradation activity of Skp1-Cullin-Fbox complexes, primarily, but not exclusively, affecting auxin responses. Acts alongside AS1 to exclude BP expression from leaves.	AUXIN RESISTANT 1 (AXR1); CONTAINS InterPro DOMAIN/s: Molybdenum cofactor biosynthesis, MoeB (InterPro:IPR009036), UBA/THIF-type NAD/FAD binding fold (InterPro:IPR000594), NAD(P)-binding domain (InterPro:IPR016040); BEST Arabidopsis thaliana protein match is: AXR1-like (TAIR:AT2G32410.1); Has 6539 Blast hits to 5902 proteins in 1375 species: Archae - 158; Bacteria - 2625; Metazoa - 1326; Fungi - …
chr12:52.8-54.7		Soltu.DM.12G023290.1	53238417	53241468	TAIR:AT2G32460	myb domain protein 101	Member of the R2R3 factor gene family.	myb domain protein 101 (MYB101); CONTAINS InterPro DOMAIN/s: SANT, DNA-binding (InterPro:IPR001005), Homeodomain-like (InterPro:IPR009057), Myb, DNA-binding (InterPro:IPR014778), HTH transcriptional regulator, Myb-type, DNA-binding (InterPro:IPR017930), Homeodomain-related (InterPro:IPR012287), Myb transcription factor (InterPro:IPR015495); BEST Arabidopsis thaliana protein match is: myb domain p…
chr12:52.8-54.7		Soltu.DM.12G023300.1	53242827	53249620	TAIR:AT5G63540	Domain of unknown function (DUF1767)	Encodes RMI1. Suppresses somatic crossovers. Essential for resolution of meiotic recombination intermediates.	RECQ MEDIATED INSTABILITY 1 (RMI1); CONTAINS InterPro DOMAIN/s: Domain of unknown function DUF1767 (InterPro:IPR013894); BEST Arabidopsis thaliana protein match is: Domain of unknown function (DUF1767) (TAIR:AT5G19950.3); Has 297 Blast hits to 286 proteins in 91 species: Archae - 0; Bacteria - 10; Metazoa - 136; Fungi - 20; Plants - 89; Viruses - 0; Other Eukaryotes - 42 (source: NCBI BLink).
chr12:52.8-54.7		Soltu.DM.12G023350.1	53292906	53304797	TAIR:AT2G32950	Transducin/WD40 repeat-like superfamily protein	Represses photomorphogenesis and induces skotomorphogenesis in the dark. Contains a ring finger zinc-binding motif, a coiled-coil domain, and several WD-40 repeats, similar to G-beta proteins. The C-terminus has homology to TAFII80, a subunit of the TFIID component of the RNA polymerase II of Drosophila. Nuclear localization in the dark and cytoplasmic in the light.	CONSTITUTIVE PHOTOMORPHOGENIC 1 (COP1); CONTAINS InterPro DOMAIN/s: WD40 repeat 2 (InterPro:IPR019782), Zinc finger, RING-type, conserved site (InterPro:IPR017907), Zinc finger, RING-type (InterPro:IPR001841), WD40 repeat, conserved site (InterPro:IPR019775), WD40 repeat (InterPro:IPR001680), WD40 repeat-like-containing domain (InterPro:IPR011046), WD40-repeat-containing domain (InterPro:IPR01798…
chr12:52.8-54.7		Soltu.DM.12G023730.1	53608660	53610750	TAIR:AT5G59030	copper transporter 1	encodes a putative copper transport protein that contains copper-binding motif and functionally complements in copper-transport defective yeast strains	copper transporter 1 (COPT1); CONTAINS InterPro DOMAIN/s: Ctr copper transporter (InterPro:IPR007274); BEST Arabidopsis thaliana protein match is: Ctr copper transporter family (TAIR:AT2G26975.1); Has 1807 Blast hits to 1807 proteins in 277 species: Archae - 0; Bacteria - 0; Metazoa - 736; Fungi - 347; Plants - 385; Viruses - 0; Other Eukaryotes - 339 (source: NCBI BLink).
chr12:52.8-54.7		Soltu.DM.12G023800.1	53659737	53667395	TAIR:AT3G07650	CONSTANS-like 9	This gene belongs to the CO (CONSTANS) gene family. This gene family is divided in three subgroups: groups III, to which COL9 belongs, is characterised by one B-box (supposed to regulate protein-protein interactions) and a second diverged zinc finger. COL9 downregulates expression of CO (CONSTANS) as well as FT and SOC1 which are known regulatory targets of CO.	CONSTANS-like 9 (COL9); CONTAINS InterPro DOMAIN/s: CCT domain (InterPro:IPR010402), Zinc finger, B-box (InterPro:IPR000315); BEST Arabidopsis thaliana protein match is: B-box type zinc finger protein with CCT domain (TAIR:AT5G48250.1); Has 3101 Blast hits to 2272 proteins in 128 species: Archae - 0; Bacteria - 0; Metazoa - 2; Fungi - 2; Plants - 3022; Viruses - 0; Other Eukaryotes - 75 (source: …
chr12:52.8-54.7	yes	Soltu.DM.12G023840.1	53693131	53698003	TAIR:AT2G30820			unknown protein; BEST Arabidopsis thaliana protein match is: unknown protein (TAIR:AT1G06660.1); Has 35333 Blast hits to 34131 proteins in 2444 species: Archae - 798; Bacteria - 22429; Metazoa - 974; Fungi - 991; Plants - 531; Viruses - 0; Other Eukaryotes - 9610 (source: NCBI BLink).
chr12:52.8-54.7		Soltu.DM.12G023950.1	53804040	53807883	TAIR:AT3G59030	MATE efflux family protein	Encodes a proton antiporter. Involved in the transportation of proanthocyanidin precursors into the vacuole. In vitro transport experiments showed that cyanidin-3-O-glucoside (anthocyanin) was an effective substrate, whereas the proanthocyanidin precursor epicatechin was not transported. However catechin-3-O-glucoside inhibited anthocyanin transport in a dose-dependent manner suggesting that glyc…	TRANSPARENT TESTA 12 (TT12); CONTAINS InterPro DOMAIN/s: Multi antimicrobial extrusion protein MatE (InterPro:IPR002528); BEST Arabidopsis thaliana protein match is: MATE efflux family protein (TAIR:AT3G21690.1); Has 8592 Blast hits to 8553 proteins in 1935 species: Archae - 188; Bacteria - 5730; Metazoa - 144; Fungi - 324; Plants - 1347; Viruses - 0; Other Eukaryotes - 859 (source: NCBI BLink).
chr12:52.8-54.7		Soltu.DM.12G024030.1	53879220	53884439	TAIR:AT3G22200	Pyridoxal phosphate (PLP)-dependent transferases superfamily protein	Genetically redundant with POP3;mediates pollen tube guidance. Double mutants are self sterile; gamma-aminobutyrate transaminase subunit precursor; nuclear gene for mitochondrial product. Encodes gamma-aminobutyrate transaminase that uses pyruvate instead of alpha-ketoglutarate as cosubstrate. Mutations in POP2/HER1 render roots resistant to the inhibitory growth effects of the volatile organic c…	POLLEN-PISTIL INCOMPATIBILITY 2 (POP2); FUNCTIONS IN: 4-aminobutyrate:pyruvate transaminase activity, cobalt ion binding, 4-aminobutyrate transaminase activity, zinc ion binding; INVOLVED IN: in 11 processes; LOCATED IN: mitochondrion, plasma membrane; EXPRESSED IN: 28 plant structures; EXPRESSED DURING: 16 growth stages; CONTAINS InterPro DOMAIN/s: Pyridoxal phosphate-dependent transferase, majo…
chr12:52.8-54.7		Soltu.DM.12G024050.1	53969804	53977550	TAIR:AT3G22200	Pyridoxal phosphate (PLP)-dependent transferases superfamily protein	Genetically redundant with POP3;mediates pollen tube guidance. Double mutants are self sterile; gamma-aminobutyrate transaminase subunit precursor; nuclear gene for mitochondrial product. Encodes gamma-aminobutyrate transaminase that uses pyruvate instead of alpha-ketoglutarate as cosubstrate. Mutations in POP2/HER1 render roots resistant to the inhibitory growth effects of the volatile organic c…	POLLEN-PISTIL INCOMPATIBILITY 2 (POP2); FUNCTIONS IN: 4-aminobutyrate:pyruvate transaminase activity, cobalt ion binding, 4-aminobutyrate transaminase activity, zinc ion binding; INVOLVED IN: in 11 processes; LOCATED IN: mitochondrion, plasma membrane; EXPRESSED IN: 28 plant structures; EXPRESSED DURING: 16 growth stages; CONTAINS InterPro DOMAIN/s: Pyridoxal phosphate-dependent transferase, majo…
chr12:52.8-54.7		Soltu.DM.12G024510.1	54464217	54466998	TAIR:AT2G26700	AGC (cAMP-dependent, cGMP-dependent and protein kinase C) kinase family protein	Encodes PID2, a homolog of PID. Simultaneous disruption of PID(AT2G34650) and its 3 closest homologs (PID2/AT2G26700, WAG1/AT1G53700, and WAG2/AT3G14370) abolishes the formation of cotyledons.	PINOID2 (PID2); CONTAINS InterPro DOMAIN/s: Protein kinase, catalytic domain (InterPro:IPR000719), Serine/threonine-protein kinase domain (InterPro:IPR002290), Serine/threonine-protein kinase-like domain (InterPro:IPR017442), AGC-kinase, C-terminal (InterPro:IPR000961), Protein kinase-like domain (InterPro:IPR011009), Serine/threonine-protein kinase, active site (InterPro:IPR008271); BEST Arabido…
chr12:52.8-54.7		Soltu.DM.12G024590.1	54534218	54543169	TAIR:AT5G08020	RPA70-kDa subunit B	Encodes a homolog of Replication Protein A. rpa70b mutants are hypersensitive to UV-B radiation and MMS treatments suggesting a role for this protein in DNA damage repair.	RPA70-kDa subunit B (RPA70B); FUNCTIONS IN: DNA binding, nucleic acid binding; INVOLVED IN: DNA repair, response to UV-B, DNA replication; LOCATED IN: nucleus; EXPRESSED IN: 19 plant structures; EXPRESSED DURING: 13 growth stages; CONTAINS InterPro DOMAIN/s: Replication factor-a protein 1 Rpa1 (InterPro:IPR004591), Nucleic acid-binding, OB-fold-like (InterPro:IPR016027), Nucleic acid-binding, OB-…
chr12:52.8-54.7		Soltu.DM.12G024630.1	54556673	54563204	TAIR:AT5G43810	Stabilizer of iron transporter SufD / Polynucleotidyl transferase	Encodes Argonaute10, a member of the EIF2C (elongation initiation factor 2c)/ Argonaute class of proteins. Required to establish the central-peripheral organization of the embryo apex. Along with WUS and CLV genes, controls the relative organization of central zone and peripheral zone cells in meristems. Acts in embryonic provascular tissue potentiating WUSCHEL function during meristem developmen…	ZWILLE (ZLL); CONTAINS InterPro DOMAIN/s: Domain of unknown function DUF1785 (InterPro:IPR014811), Stem cell self-renewal protein Piwi (InterPro:IPR003165), Argonaute/Dicer protein, PAZ (InterPro:IPR003100), Polynucleotidyl transferase, ribonuclease H fold (InterPro:IPR012337); BEST Arabidopsis thaliana protein match is: Stabilizer of iron transporter SufD / Polynucleotidyl transferase (TAIR:AT1G…
chr12:52.8-54.7		Soltu.DM.12G024640.1	54578052	54581387	TAIR:AT2G03500	Homeodomain-like superfamily protein		Homeodomain-like superfamily protein; CONTAINS InterPro DOMAIN/s: Homeodomain-like (InterPro:IPR009057), Myb, DNA-binding (InterPro:IPR014778), HTH transcriptional regulator, Myb-type, DNA-binding (InterPro:IPR017930), Myb-like DNA-binding domain, SHAQKYF class (InterPro:IPR006447), Homeodomain-related (InterPro:IPR012287); BEST Arabidopsis thaliana protein match is: myb-like transcription factor…
